# Supplementary material for: Citrus Carotenoid Extracts Exert Anticancer Effects through Anti-Proliferation, Oxidative Stress, and Mitochondrial-Dependent Apoptosis in MCF-7 Cells
Source: Foods. 2023 Sep 18;12(18):3469. doi: 10.3390/foods12183469 (PMC10529845; doi:10.3390/foods12183469)
Supplement: Supplementary file 1 [file foods-12-03469-s001.zip]

Archive with 1 entries (1 files):
- foods-2599137-supplementary.xlsx
