# Supplementary material for: Citrus Carotenoid Extracts Exert Anticancer Effects through Anti-Proliferation, Oxidative Stress, and Mitochondrial-Dependent Apoptosis in MCF-7 Cells
Source: Foods. 2023 Sep 18;12(18):3469. doi: 10.3390/foods12183469 (PMC10529845; doi:10.3390/foods12183469)
Supplement: Supplementary file 1 [file foods-12-03469-s001.zip › foods-2599137-supplementary.xlsx]

## Sheet: Sheet1
Table S1 Information of Gene Primer Sequences
Primer name	Sequences(5' to 3')
GAPDH	Forward: 5′-GACCTGCCGTCTAGAAAAAC-3′
GAPDH	Reverse: 5′- TTGAAGTCAGAGGAGACCAC-3′
Bcl-2	Forward 5′-TCACTCGTTCAGACCCTCAT- 3′
Bcl-2	Reverse 5′-ACGCTTTCCACGCACAT-3′
Bax	Forward 5′- GGCTATTTCAACCAGGGTTCC- 3′
Bax	Reverse 5′-TGCGAATCACCAATGCTGT-3′
CASP-9	Forward: 5′-CTCAGACCAGAGATTCGCAAAC-3′
CASP-9	Reverse: 5′-GCATTTCCCCTCAAACTCTCAA-3′
CASP-3	Forward: 5′-GTCTCAATGCCACAGTCCAGT-3′
CASP-3	Reverse: 5′-AGCAAACCTCAGGGAAACATT-3′
